# Supplementary material for: In Vitro and In Vivo Enhancement of Temozolomide Effect in Human Glioblastoma by Non-Invasive Application of Cold Atmospheric Plasma
Source: Cancers (Basel). 2021 Sep 6;13(17):4485. doi: 10.3390/cancers13174485 (PMC8430547; doi:10.3390/cancers13174485)
Supplement: Supplementary file 1 [file cancers-13-04485-s001.zip]

Archive with 6 entries (6 files):
- SI Table S1 - Top upregulated genes in CAP treatment.pdf
- SI Table S2 - Top downregulated genes in CAP treatment.pdf
- SI Table S3 - Top upregulated genes in TMZ treatment.pdf
- SI Table S4 - Top downregulated genes in TMZ treatment.pdf
- SI Table S5 - Top upregulated genes in CAP + TMZ treatment.pdf
- SI Table S6 - Top downregulated genes in CAP + TMZ treatment.pdf
